# Supplementary material for: Differential Regulation of Circadian Clock Genes by UV-B Radiation and 1,25-Dihydroxyvitamin D: A Pilot Study during Different Stages of Skin Photocarcinogenesis
Source: Nutrients. 2024 Jan 14;16(2):254. doi: 10.3390/nu16020254 (PMC10820546; doi:10.3390/nu16020254)
Supplement: Supplementary file 1 [file nutrients-16-00254-s001.zip]

Archive with 1 entries (1 files):
- nutrients-2768626-supplementary File S1.xlsx
