# Supplementary material for: Differential Regulation of Circadian Clock Genes by UV-B Radiation and 1,25-Dihydroxyvitamin D: A Pilot Study during Different Stages of Skin Photocarcinogenesis
Source: Nutrients. 2024 Jan 14;16(2):254. doi: 10.3390/nu16020254 (PMC10820546; doi:10.3390/nu16020254)
Supplement: Supplementary file 1 [file nutrients-16-00254-s001.zip › nutrients-2768626-supplementary File S1.xlsx]

## Sheet: Experiment 1 - Raw data
			HaCaT Eth			HaCaT Eth + 50J			HaCaT D3			HaCaT D3 + 50J
			V1	V2	V3	V1	V2	V3	V1	V2	V3	V1	V2	V3
	(water control)	BMAL1	Undetermined	Undetermined	Undetermined	Undetermined	Undetermined	Undetermined	Undetermined	Undetermined	Undetermined	Undetermined	Undetermined	Undetermined
	(water control)	Per2	Undetermined	Undetermined	Undetermined	Undetermined	Undetermined	Undetermined	Undetermined	Undetermined	Undetermined	Undetermined	Undetermined	Undetermined
	(water control)	GADPH	35.7	36.9896	Undetermined	Undetermined	Undetermined	Undetermined	36.9671	Undetermined	37.0061	36.9235	Undetermined	Undetermined
	Eth 0h	BMAL1	27.7342	27.7505	24.9534	25.941	26.9307	24.9226	29.224	26.6597	24.4124	27.7271	28.1432	24.9818
	Eth 0h	BMAL1	27.7281	27.6884	24.8209	25.9378	27.0959	24.7682	29.1569	26.6784	24.3191	27.765	28.2355	24.9164
	Eth 0h	Per2	25.2486	24.6346	23.6535	23.2771	24.8059	23.6933	25.8964	24.1048	23.4166	24.7498	25.372	23.8039
	Eth 0h	Per2	25.1184	24.599	23.6772	23.219	24.7543	23.6086	25.8913	24.0446	23.2753	24.6755	25.3442	23.6899
	Eth 0h	GADPH	20.9646	18.8611	18.8748	18.42	20.6002	18.5932	20.9856	19.8946	15.6475	20.348	21.7814	18.2217
	Eth 0h	GADPH	20.9134	18.8284	18.931	18.4394	20.4845	18.5289	20.9607	19.7869	15.659	20.2579	21.5989	18.2628
	Eth 6h	BMAL1	25.8481	23.714	25.1314	23.9742	24.8566	26.9778	25.1861	23.9133	25.3463	25.8352	24.7355	26.8106
	Eth 6h	BMAL1	25.9806	23.4282	24.8472	23.7498	24.7497	26.7874	24.9754	23.8931	25.1335	25.7897	24.5153	26.5704
	Eth 6h	Per2	25.9636	24.4795	23.1561	23.2868	24.1025	23.6582	25.9282	25.2159	23.5822	25.0415	23.5739	23.6217
	Eth 6h	Per2	25.9633	24.2382	23.0641	23.2018	24.1552	23.4806	25.9269	25.2881	23.4977	24.9534	23.4534	23.448
	Eth 6h	GADPH	21.5316	17.947	19.0051	18.3203	19.9804	19.0379	21.0928	20.5388	15.9762	20.1888	19.637	18.3119
	Eth 6h	GADPH	21.457	17.9995	18.9036	18.1762	19.9222	18.9938	21.0819	20.4845	15.9738	20.1897	19.5051	18.2169
	Eth 12h	BMAL1	25.8573	23.7588	23.6772	23.0361	23.4104	24.388	25.2945	23.6707	23.9245	25.6523	23.6119	24.1999
	Eth 12h	BMAL1	25.7253	23.7439	23.6262	23.0935	23.3609	24.442	25.3428	23.7898	23.8219	25.6121	23.6748	24.1782
	Eth 12h	Per2	27.1361	26.2879	24.6199	23.9537	24.7169	23.3702	27.6353	26.9419	24.9426	25.7351	24.9868	23.4224
	Eth 12h	Per2	27.1663	26.1392	24.6186	23.94	24.7964	23.4465	27.4719	26.8185	24.9285	25.6368	24.9395	23.3544
	Eth 12h	GADPH	22.0105	18.4603	19.4046	19.148	20.2876	19.8594	21.6333	20.4517	16.7669	21.0091	20.2818	19.1283
	Eth 12h	GADPH	21.8904	18.5373	19.1548	18.9466	20.1805	19.736	21.4802	20.3325	16.688	20.8651	20.3452	18.9817
	Eth 18h	BMAL1	26.8016	25.6194	25.1723	24.1217	24.0684	24.3804	27.5382	25.5104	25.2391	26.0332	24.5817	24.4024
	Eth 18h	BMAL1	26.7384	25.4675	25.11	24.0848	23.9481	24.1978	27.2381	25.3163	25.1813	25.9342	24.2701	24.3102
	Eth 18h	Per2	25.4381	24.5945	23.7553	23.8972	24.4868	23.7824	26.4416	24.9721	23.9573	25.6427	25.0185	23.9749
	Eth 18h	Per2	25.4723	24.4449	23.6738	23.8436	24.5529	23.7391	26.3772	24.916	23.8858	25.6197	24.8854	23.9131
	Eth 18h	GADPH	20.7767	17.8384	18.7637	18.4879	19.5252	18.6222	21.0155	19.8081	16.4262	20.5478	20.6321	18.9337
	Eth 18h	GADPH	20.7345	17.7109	18.6888	18.4908	19.5039	18.6311	21.0236	19.7798	16.4322	20.5491	20.5573	18.9603
	Eth 24h	BMAL1	28.0811	28.2557	25.2621	25.7328	26.4013	24.1952	27.5818	28.4842	25.3227	26.9784	29.9142	24.3702
	Eth 24h	BMAL1	27.8115	27.9933	25.062	25.5913	26.3013	23.9864	27.6217	28.3712	25.0811	26.6981	30.1347	24.0657
	Eth 24h	Per2	25.7572	25.4181	23.6734	23.8071	25.1532	23.9414	25.8626	25.6511	24.2627	25.3577	28.3329	24.3805
	Eth 24h	Per2	25.6362	25.2608	23.5376	23.6374	25.1775	23.8207	25.7397	25.577	24.1665	25.2688	28.2309	24.2117
	Eth 24h	GADPH	20.6344	18.1473	18.6624	17.979	20.3285	18.7733	20.413	20.9264	16.5803	20.0515	24.7201	19.0525
	Eth 24h	GADPH	20.4727	18.1707	18.6033	17.9621	20.3457	18.7174	20.3918	20.9455	16.5338	20.0141	24.6055	18.9707
	Eth 30h	BMAL1	26.0551	26.8827	25.3129	24.544	26.9369	24.5198	25.9519	24.8455	24.4651	25.959	26.5339	24.7071
	Eth 30h	BMAL1	26.0628	26.7619	25.3151	24.4962	26.7941	24.5119	25.9395	24.8533	24.5187	25.9158	26.4323	24.6801
	Eth 30h	Per2	26.142	26.705	23.3125	24.0873	26.8717	23.096	25.959	25.114	23.2334	26.4416	26.7152	23.2248
	Eth 30h	Per2	26.1349	26.7688	23.3257	24.049	26.7229	22.9804	25.9712	25.1716	23.1674	26.3795	26.67	23.2595
	Eth 30h	GADPH	22.1821	20.1442	20.3059	19.2899	22.4131	20.2702	20.8073	20.6481	16.7932	20.8292	23.6435	20.117
	Eth 30h	GADPH	21.9544	20.0885	20.1265	19.2205	22.2433	20.0585	20.55	20.535	16.6029	20.655	23.5861	19.8986
	Eth 36h	BMAL1	26.003	26.5397	24.3205	23.797	26.6551	24.0578	26.1798	25.777	24.1602	25.9738	26.5707	23.8995
	Eth 36h	BMAL1	25.8345	26.4777	24.1874	23.7036	26.5043	23.9524	26.0733	25.6815	23.9489	25.8971	26.4452	23.9534
	Eth 36h	Per2	26.6473	26.4504	23.9402	24.2055	27.6627	23.6456	26.5769	26.2624	24.2558	25.9688	26.3402	23.1113
	Eth 36h	Per2	26.6571	26.5274	23.8992	24.1316	27.6211	23.5829	26.7245	26.3552	24.1538	26.0398	26.262	23.0398
	Eth 36h	GADPH	21.4304	20.4792	19.3731	18.595	23.0497	18.9461	21.1753	21.65	16.4089	20.7105	22.87	18.6465
	Eth 36h	GADPH	21.151	20.4358	19.3261	18.365	22.9362	18.9041	21.0449	21.5667	16.4053	20.7088	22.7384	18.6438
	Eth 42h	BMAL1	28.0971	28.9137	25.0574	25.3427	27.2715	24.9636	27.7425	27.2924	24.7775	26.9242	25.2766	24.7759
	Eth 42h	BMAL1	27.9047	28.4452	24.8683	25.1494	27.1412	24.7397	27.5429	27.3031	24.4415	26.7847	25.1615	24.4278
	Eth 42h	Per2	25.6533	25.4386	24.7992	23.6818	26.1984	24.9491	26.1979	25.0021	24.6288	24.2607	23.6152	24.948
	Eth 42h	Per2	25.5241	25.3088	24.832	23.3447	26.1401	24.9267	26.0434	24.9877	24.5506	24.1447	23.5213	24.8933
	Eth 42h	GADPH	21.8362	21.4432	20.0366	18.9152	23.3185	19.9065	21.6904	22.0441	16.8149	20.1683	21.2841	19.3685
	Eth 42h	GADPH	21.8115	21.376	19.9296	18.8222	23.339	19.7676	21.6754	21.9904	16.7917	20.2412	21.2494	19.3141
	Eth 48h	BMAL1	27.9555	27.6088	25.4834	24.6901	27.1608	24.0712	26.9149	26.6366	23.9519	25.8216	26.901	23.9391
	Eth 48h	BMAL1	27.9558	27.703	25.4367	24.6225	27.2817	24.0558	26.906	26.4825	23.8869	25.8145	26.8389	23.8854
	Eth 48h	Per2	25.9013	25.031	24.6091	23.1328	26.0611	23.8132	25.1246	24.8874	23.5682	24.6347	25.2326	23.8983
	Eth 48h	Per2	25.9549	24.9816	24.5077	23.0745	25.9568	23.814	25.0961	24.9455	23.87	24.3624	25.2388	23.8014
	Eth 48h	GADPH	22.9797	20.4703	21.9091	19.4249	23.4485	20.2714	21.768	21.6762	16.681	20.385	23.0534	19.7264
	Eth 48h	GADPH	22.7943	20.3063	21.5563	19.1769	23.1585	20.0622	21.511	21.5065	16.485	20.1922	22.9268	19.5199
	Eth 54h	BMAL1	25.9266	23.5139	25.1687	23.948	23.0888	25.1019	26.2998	25.3511	24.9975	25.8451	23.107	24.7009
	Eth 54h	BMAL1	25.7837	23.4181	25.0988	23.7904	22.9402	25.0264	26.1614	25.2032	24.8576	25.65	23.0087	24.6491
	Eth 54h	Per2	25.9331	22.9298	23.6167	23.5832	23.2436	23.7962	26.5923	25.607	23.461	24.617	22.8529	23.6961
	Eth 54h	Per2	25.8773	22.8609	23.5433	23.435	23.0458	23.8059	26.3764	25.4057	23.4515	24.423	22.778	23.5932
	Eth 54h	GADPH	22.0828	18.5086	19.9424	19.5262	19.4509	19.8118	22.0854	22.3981	17.2131	21.0133	19.9681	19.1039
	Eth 54h	GADPH	22.0384	18.3604	19.9061	19.5051	19.3621	19.7437	22.114	22.3663	17.1878	20.9764	19.9422	19.0513
	Eth 60h	BMAL1	27.056	24.6897	25.3146	24.6868	23.9681	25.3254	26.4697	25.6703	24.9568	25.6271	24.0637	25.4069
	Eth 60h	BMAL1	26.7495	24.4573	24.9872	24.393	23.8954	25.0953	26.3741	25.5319	24.5587	25.3258	23.9159	25.1001
	Eth 60h	Per2	25.6925	22.8551	24.5262	23.3114	23.1946	24.514	25.6997	25.5453	24.3603	24.8006	22.9588	23.7794
	Eth 60h	Per2	25.5925	22.6987	24.3033	23.1596	23.0686	24.3383	25.4171	25.3808	24.1045	24.6181	22.686	23.5994
	Eth 60h	GADPH	22.2933	18.3519	20.5732	19.8661	20.1904	20.4103	21.7949	22.6721	17.6394	20.927	20.6545	19.9277
	Eth 60h	GADPH	22.2886	18.2202	20.4918	19.7127	20.0759	20.3197	21.6277	22.585	17.5912	20.8724	20.6457	19.8607

## Sheet: Experiment 2 - Raw Data
	Sample Name	Target Name	Ct V1	Ct V2	Ct V3
	(water control)	BMAL-1	Undetermined	Undetermined	Undetermined			H= HaCaT
	(water control)	PER-2	Undetermined	Undetermined	Undetermined			S= SCL-1
	(water control)	GAPDH	Undetermined	36.9573	Undetermined			N= ΝΗΕΚ
	H Eth	BMAL-1	26.195	23.9102	23.8107
	H Eth	BMAL-1	25.9644	23.7321	23.6801
	H Eth	PER-2	27.0649	26.4301	25.2922
	H Eth	PER-2	26.9575	26.1606	25.3864
	H Eth	GAPDH	21.751	19.7738	18.1069
	H Eth	GAPDH	21.7292	19.7384	18.0667
	H Eth u 50J	BMAL-1	23.9755	23.9547	23.9732
	H Eth u 50J	BMAL-1	23.9238	23.8695	24.006
	H Eth u 50J	PER-2	24.5135	24.7502	23.1685
	H Eth u 50J	PER-2	25.2085	25.3783	23.9538
	H Eth u 50J	GAPDH	20.7898	20.2318	19.2799
	H Eth u 50J	GAPDH	20.5928	20.0623	19.2451
	H D3	BMAL-1	25.5584	23.9819	23.6043
	H D3	BMAL-1	25.3585	23.7374	23.4241
	H D3	PER-2	27.3048	26.6665	25.052
	H D3	PER-2	27.1111	26.6512	25.0104
	H D3	GAPDH	21.9687	19.6439	18.0054
	H D3	GAPDH	21.9065	19.5976	17.9209
	H D3 u 50J	BMAL-1	25.3496	23.8188	23.467
	H D3 u 50J	BMAL-1	25.1812	23.6693	23.2961
	H D3 u 50J	PER-2	25.1605	24.7672	22.9441
	H D3 u 50J	PER-2	25.8458	25.6	23.7064
	H D3 u 50J	GAPDH	22.0898	19.9796	18.3084
	H D3 u 50J	GAPDH	21.86	19.5957	18.2466
	S Eth	BMAL-1	25.0003	24.9745	25.1669
	S Eth	BMAL-1	24.9105	24.6932	24.9337
	S Eth	PER-2	24.7571	24.4998	25.6323
	S Eth	PER-2	24.8005	24.53	25.3439
	S Eth	GAPDH	18.85	17.6253	18.0657
	S Eth	GAPDH	18.6781	17.4933	18.0111
	S Eth u 50J	BMAL-1	28.1618	25.8769	26.1573
	S Eth u 50J	BMAL-1	27.9553	25.8526	26.0158
	S Eth u 50J	PER-2	24.4779	22.444	23.2524
	S Eth u 50J	PER-2	25.2517	23.2454	23.999
	S Eth u 50J	GAPDH	21.3673	18.0361	18.4043
	S Eth u 50J	GAPDH	21.1875	17.8844	18.2133
	S D3	BMAL-1	25.1386	24.7733	25.1793
	S D3	BMAL-1	25.194	24.617	24.9636
	S D3	PER-2	25.0269	24.247	25.343
	S D3	PER-2	25.0117	24.1827	25.18
	S D3	GAPDH	18.9095	17.1965	18.0729
	S D3	GAPDH	18.7164	17.096	17.9635
	S D3 u 50J	BMAL-1	26.8162	25.6727	25.7585
	S D3 u 50J	BMAL-1	26.6278	25.8418	25.5994
	S D3 u 50J	PER-2	23.119	22.6448	23.0969
	S D3 u 50J	PER-2	23.794	23.3712	23.7854
	S D3 u 50J	GAPDH	19.7742	17.9685	18.3593
	S D3 u 50J	GAPDH	19.5203	17.9668	18.3926
	N Eth	BMAL-1	29.0844	28.0859	26.3862
	N Eth	BMAL-1	28.9439	27.8096	26.2797
	N Eth	PER-2	29.7188	28.9231	28.3213
	N Eth	PER-2	29.5583	28.9199	28.1904
	N Eth	GAPDH	24.5422	23.1637	22.2681
	N Eth	GAPDH	24.5938	23.1948	22.2361
	N Eth u 50J	BMAL-1	25.2786	25.9087	26.3304
	N Eth u 50J	BMAL-1	25.1192	25.7894	26.4032
	N Eth u 50J	PER-2	26.1278	27.4878	27.2601
	N Eth u 50J	PER-2	26.9541	28.3753	28.0838
	N Eth u 50J	GAPDH	23.0055	22.7572	23.4916
	N Eth u 50J	GAPDH	22.8813	22.6714	23.4259
	N D3	BMAL-1	26.287	26.977	25.6609
	N D3	BMAL-1	25.9979	26.7845	25.6439
	N D3	PER-2	28.0499	29.1902	28.146
	N D3	PER-2	28.0254	28.9384	27.8648
	N D3	GAPDH	22.4592	22.5137	22.0973
	N D3	GAPDH	22.3861	22.406	22.2418
	N D3 u 50J	BMAL-1	25.0349	23.1652	26.329
	N D3 u 50J	BMAL-1	24.9777	23.1074	26.2792
	N D3 u 50J	PER-2	26.1662	25.7154	27.2411
	N D3 u 50J	PER-2	27.0252	26.6379	27.9683
	N D3 u 50J	GAPDH	23.0542	20.1649	22.7993
	N D3 u 50J	GAPDH	23.0187	20.0467	22.6915

## Sheet: LDH Toxicity - Data
	Toxizität [%]	n=1	n=2	n=3
	Control	8.5719	6.28265	7.54083
	UVB	9.11633	6.5073	9.80036
	D3	8.66457	6.39885	7.95826
	UVB+D3	9.12792	5.99602	8.00363
	VDR-i	8.54873	6.91788	8.06715
	VDR-I + UVB	9.9156	6.36786	8.54809
	VDR-I + D3	9.59126	6.61576	8.63884
	VDR-I + UVB + D3	9.51018	6.20518	8.55717
	AhR-I	8.73407	6.22842	7.72232
	AhR-I + UVB	8.75724	6.11996	7.49546
	AhR-I + D3	8.3634	5.93404	7.87659
	AhR-I + UVB + D3	8.0738	5.94179	7.50454
	VDR-I + AhR-i	9.5681	6.99535	8.96552
	VDR-I + AhR-I + UVB	9.61443	6.69323	7.90381
	VDR-I + AhR-I + D3	9.44068	6.76295	8.88385
	VDR-I + AhR-I + UVB + D3	8.93099	6.1587	8.55717
	VDR-I = VDR inhibitor (calcifediol)
	AhR-i= AhR inhibitor

## Sheet: Bmal1 MELM Output
Linear mixed-effects model fit by REML
Data: df
AIC BIC logLik
466.5942 505.6191 -219.2971
Random effects:
Formula: ~1 | Repetition
(Intercept) Residual
StdDev: 0.4754151 1.272364
Fixed effects: BMAL1_Expression ~ Condition * (cos(2 * pi * Time/24) + sin(2 * pi * Time/24))
Value Std.Error DF t-value
(Intercept) -5.840270 0.3539861 118 -16.498584
ConditionUVB 0.734142 0.3161214 118 2.322343
ConditionD3 -0.248672 0.3161214 118 -0.786634
ConditionUVB+D3 0.739748 0.3161214 118 2.340077
cos(2 * pi * Time/24) -0.946417 0.2998991 118 -3.155784
sin(2 * pi * Time/24) 0.684176 0.3315509 118 2.063563
ConditionUVB:cos(2 * pi * Time/24) 0.203751 0.4241213 118 0.480406
ConditionD3:cos(2 * pi * Time/24) -0.098764 0.4241213 118 -0.232867
ConditionUVB+D3:cos(2 * pi * Time/24) 0.331123 0.4241213 118 0.780727
ConditionUVB:sin(2 * pi * Time/24) -0.642576 0.4688838 118 -1.370437
ConditionD3:sin(2 * pi * Time/24) -0.060130 0.4688838 118 -0.128241
ConditionUVB+D3:sin(2 * pi * Time/24) -0.648574 0.4688838 118 -1.383231
p-value
(Intercept) 0.0000
ConditionUVB 0.0219
ConditionD3 0.4331
ConditionUVB+D3 0.0210
cos(2 * pi * Time/24) 0.0020
sin(2 * pi * Time/24) 0.0413
ConditionUVB:cos(2 * pi * Time/24) 0.6318
ConditionD3:cos(2 * pi * Time/24) 0.8163
ConditionUVB+D3:cos(2 * pi * Time/24) 0.4365
ConditionUVB:sin(2 * pi * Time/24) 0.1732
ConditionD3:sin(2 * pi * Time/24) 0.8982
ConditionUVB+D3:sin(2 * pi * Time/24) 0.1692
Correlation:
(Intr) CndUVB CndtD3 CUVB+D c(*p*T
ConditionUVB -0.447
ConditionD3 -0.447 0.500
ConditionUVB+D3 -0.447 0.500 0.500
cos(2 * pi * Time/24) 0.000 0.000 0.000 0.000
sin(2 * pi * Time/24) -0.085 0.095 0.095 0.095 0.000
ConditionUVB:cos(2 * pi * Time/24) 0.000 0.000 0.000 0.000 -0.707
ConditionD3:cos(2 * pi * Time/24) 0.000 0.000 0.000 0.000 -0.707
ConditionUVB+D3:cos(2 * pi * Time/24) 0.000 0.000 0.000 0.000 -0.707
ConditionUVB:sin(2 * pi * Time/24) 0.060 -0.135 -0.067 -0.067 0.000
ConditionD3:sin(2 * pi * Time/24) 0.060 -0.067 -0.135 -0.067 0.000
ConditionUVB+D3:sin(2 * pi * Time/24) 0.060 -0.067 -0.067 -0.135 0.000
s(*p*T CndtnUVB:c(2*p*T/24)
ConditionUVB
ConditionD3
ConditionUVB+D3
cos(2 * pi * Time/24)
sin(2 * pi * Time/24)
ConditionUVB:cos(2 * pi * Time/24) 0.000
ConditionD3:cos(2 * pi * Time/24) 0.000 0.500
ConditionUVB+D3:cos(2 * pi * Time/24) 0.000 0.500
ConditionUVB:sin(2 * pi * Time/24) -0.707 0.000
ConditionD3:sin(2 * pi * Time/24) -0.707 0.000
ConditionUVB+D3:sin(2 * pi * Time/24) -0.707 0.000
CndtnD3:c(2*p*T/24)
ConditionUVB
ConditionD3
ConditionUVB+D3
cos(2 * pi * Time/24)
sin(2 * pi * Time/24)
ConditionUVB:cos(2 * pi * Time/24)
ConditionD3:cos(2 * pi * Time/24)
ConditionUVB+D3:cos(2 * pi * Time/24) 0.500
ConditionUVB:sin(2 * pi * Time/24) 0.000
ConditionD3:sin(2 * pi * Time/24) 0.000
ConditionUVB+D3:sin(2 * pi * Time/24) 0.000
CndtnUVB+D3:c(2*p*T/24)
ConditionUVB
ConditionD3
ConditionUVB+D3
cos(2 * pi * Time/24)
sin(2 * pi * Time/24)
ConditionUVB:cos(2 * pi * Time/24)
ConditionD3:cos(2 * pi * Time/24)
ConditionUVB+D3:cos(2 * pi * Time/24)
ConditionUVB:sin(2 * pi * Time/24) 0.000
ConditionD3:sin(2 * pi * Time/24) 0.000
ConditionUVB+D3:sin(2 * pi * Time/24) 0.000
CndtnUVB:s(2*p*T/24) CndtnD3:s(2*p*T/24)
ConditionUVB
ConditionD3
ConditionUVB+D3
cos(2 * pi * Time/24)
sin(2 * pi * Time/24)
ConditionUVB:cos(2 * pi * Time/24)
ConditionD3:cos(2 * pi * Time/24)
ConditionUVB+D3:cos(2 * pi * Time/24)
ConditionUVB:sin(2 * pi * Time/24)
ConditionD3:sin(2 * pi * Time/24) 0.500
ConditionUVB+D3:sin(2 * pi * Time/24) 0.500 0.500
Standardized Within-Group Residuals:
Min Q1 Med Q3 Max
-2.8307524 -0.5293779 0.1243910 0.6025600 2.7635129
Number of Observations: 132
Number of Groups: 3

## Sheet: Per2 MELM Output
Linear mixed-effects model fit by REML
Data: df
AIC BIC logLik
444.5251 483.55 -208.2625
Random effects:
Formula: ~1 | Repetition
(Intercept) Residual
StdDev: 0.3712009 1.163146
Fixed effects: Per2_Expression ~ Condition * (cos(2 * pi * Time/24) + sin(2 * pi * Time/24))
Value Std.Error DF t-value
(Intercept) -4.811982 0.2961190 118 -16.250163
ConditionUVB 0.416308 0.2889859 118 1.440582
ConditionD3 -0.688804 0.2889859 118 -2.383519
ConditionUVB+D3 0.604517 0.2889859 118 2.091856
cos(2 * pi * Time/24) 0.187917 0.2741561 118 0.685439
sin(2 * pi * Time/24) 0.177670 0.3030910 118 0.586195
ConditionUVB:cos(2 * pi * Time/24) -0.268554 0.3877153 118 -0.692657
ConditionD3:cos(2 * pi * Time/24) 0.007471 0.3877153 118 0.019269
ConditionUVB+D3:cos(2 * pi * Time/24) -0.283344 0.3877153 118 -0.730805
ConditionUVB:sin(2 * pi * Time/24) 0.066027 0.4286354 118 0.154040
ConditionD3:sin(2 * pi * Time/24) -0.011920 0.4286354 118 -0.027810
ConditionUVB+D3:sin(2 * pi * Time/24) -0.045418 0.4286354 118 -0.105959
p-value
(Intercept) 0.0000
ConditionUVB 0.1524
ConditionD3 0.0187
ConditionUVB+D3 0.0386
cos(2 * pi * Time/24) 0.4944
sin(2 * pi * Time/24) 0.5589
ConditionUVB:cos(2 * pi * Time/24) 0.4899
ConditionD3:cos(2 * pi * Time/24) 0.9847
ConditionUVB+D3:cos(2 * pi * Time/24) 0.4663
ConditionUVB:sin(2 * pi * Time/24) 0.8778
ConditionD3:sin(2 * pi * Time/24) 0.9779
ConditionUVB+D3:sin(2 * pi * Time/24) 0.9158
Correlation:
(Intr) CndUVB CndtD3 CUVB+D c(*p*T
ConditionUVB -0.488
ConditionD3 -0.488 0.500
ConditionUVB+D3 -0.488 0.500 0.500
cos(2 * pi * Time/24) 0.000 0.000 0.000 0.000
sin(2 * pi * Time/24) -0.093 0.095 0.095 0.095 0.000
ConditionUVB:cos(2 * pi * Time/24) 0.000 0.000 0.000 0.000 -0.707
ConditionD3:cos(2 * pi * Time/24) 0.000 0.000 0.000 0.000 -0.707
ConditionUVB+D3:cos(2 * pi * Time/24) 0.000 0.000 0.000 0.000 -0.707
ConditionUVB:sin(2 * pi * Time/24) 0.066 -0.135 -0.067 -0.067 0.000
ConditionD3:sin(2 * pi * Time/24) 0.066 -0.067 -0.135 -0.067 0.000
ConditionUVB+D3:sin(2 * pi * Time/24) 0.066 -0.067 -0.067 -0.135 0.000
s(*p*T CndtnUVB:c(2*p*T/24)
ConditionUVB
ConditionD3
ConditionUVB+D3
cos(2 * pi * Time/24)
sin(2 * pi * Time/24)
ConditionUVB:cos(2 * pi * Time/24) 0.000
ConditionD3:cos(2 * pi * Time/24) 0.000 0.500
ConditionUVB+D3:cos(2 * pi * Time/24) 0.000 0.500
ConditionUVB:sin(2 * pi * Time/24) -0.707 0.000
ConditionD3:sin(2 * pi * Time/24) -0.707 0.000
ConditionUVB+D3:sin(2 * pi * Time/24) -0.707 0.000
CndtnD3:c(2*p*T/24)
ConditionUVB
ConditionD3
ConditionUVB+D3
cos(2 * pi * Time/24)
sin(2 * pi * Time/24)
ConditionUVB:cos(2 * pi * Time/24)
ConditionD3:cos(2 * pi * Time/24)
ConditionUVB+D3:cos(2 * pi * Time/24) 0.500
ConditionUVB:sin(2 * pi * Time/24) 0.000
ConditionD3:sin(2 * pi * Time/24) 0.000
ConditionUVB+D3:sin(2 * pi * Time/24) 0.000
CndtnUVB+D3:c(2*p*T/24)
ConditionUVB
ConditionD3
ConditionUVB+D3
cos(2 * pi * Time/24)
sin(2 * pi * Time/24)
ConditionUVB:cos(2 * pi * Time/24)
ConditionD3:cos(2 * pi * Time/24)
ConditionUVB+D3:cos(2 * pi * Time/24)
ConditionUVB:sin(2 * pi * Time/24) 0.000
ConditionD3:sin(2 * pi * Time/24) 0.000
ConditionUVB+D3:sin(2 * pi * Time/24) 0.000
CndtnUVB:s(2*p*T/24) CndtnD3:s(2*p*T/24)
ConditionUVB
ConditionD3
ConditionUVB+D3
cos(2 * pi * Time/24)
sin(2 * pi * Time/24)
ConditionUVB:cos(2 * pi * Time/24)
ConditionD3:cos(2 * pi * Time/24)
ConditionUVB+D3:cos(2 * pi * Time/24)
ConditionUVB:sin(2 * pi * Time/24)
ConditionD3:sin(2 * pi * Time/24) 0.500
ConditionUVB+D3:sin(2 * pi * Time/24) 0.500 0.500
Standardized Within-Group Residuals:
Min Q1 Med Q3 Max
-2.58968513 -0.56235789 0.02179712 0.60073857 2.20457805
Number of Observations: 132
Number of Groups: 3

## Sheet: Bmal1 cosinor2
> print(cosinor_model_BMAL1_mod)
Call:
cosinor.lm(formula = BMAL1_Expression ~ time(Time) + Control +
UVB + D3 + UVB_D3 + amp.acro(Control + UVB + D3 + UVB_D3),
period = 24, data = df_modified)
Raw Coefficients:
(Intercept) Control UVB D3 UVB_D3 rrr
5.10052184 0.71845412 0.04272778 0.97259244 NA 0.91142107
sss UVB_D3:rrr UVB_D3:sss
-0.44994091 -0.29612751 0.41433901
Transformed Coefficients:
(Intercept) [Control = 1] [UVB = 1] [D3 = 1]
5.10052184 0.71845412 0.04272778 0.97259244
[UVB_D3 = 1] amp UVB_[D3 = 1]:amp acr
NA 1.01643258 0.61632269 -0.45857050
UVB_[D3 = 1]:acr
-0.0577972
>
print(e)
+ })
Raw model coefficients:
estimate standard.error lower.CI upper.CI p.value
(Intercept) 5.1005 0.2333 4.6432 5.5578 0.0000
Control 0.7185 0.3290 0.0737 1.3632 0.0290
UVB 0.0427 0.3290 -0.6020 0.6875 0.8967
D3 0.9726 0.3290 0.3278 1.6174 0.0031
UVB_D3 NA NA NA NA NA
rrr 0.9114 0.1807 0.5572 1.2657 0.0000
sss -0.4499 0.1998 -0.8416 -0.0583 0.0243
UVB_D3:rrr -0.2961 0.3615 -1.0046 0.4123 0.4127
UVB_D3:sss 0.4143 0.3996 -0.3689 1.1976 0.2998
***********************
Transformed coefficients:
estimate standard.error lower.CI upper.CI p.value
(Intercept) 5.1005 0.2333 4.6432 5.5578 0.0000
[Control = 1] 0.7185 0.3290 0.0737 1.3632 0.0290
[UVB = 1] 0.0427 0.3290 -0.6020 0.6875 0.8967
[D3 = 1] 0.9726 0.3290 0.3278 1.6174 0.0031
[UVB_D3 = 1] NA NA NA NA NA
amp 1.0164 0.1846 0.6546 1.3783 0.0000
UVB_[D3 = 1]:amp 0.6163 0.3132 0.0025 1.2301 0.0491
acr -0.4586 0.1930 -0.8369 -0.0802 0.0175
UVB_[D3 = 1]:acr -0.0578 0.5614 -1.1580 1.0424 0.9180
>

## Sheet: Per2 cosinor2
> print(cosinor_model_Per2_mod)
Call:
cosinor.lm(formula = Per2_Expression ~ time(Time) + Control +
UVB + D3 + UVB_D3 + amp.acro(Control + UVB + D3 + UVB_D3),
period = 24, data = df_modified)
Raw Coefficients:
(Intercept) Control UVB D3 UVB_D3 rrr
4.2074653 0.6061565 0.1838461 1.2960437 NA -0.1008897
sss UVB_D3:rrr UVB_D3:sss
-0.1957059 0.1963168 0.0634534
Transformed Coefficients:
(Intercept) [Control = 1] [UVB = 1] [D3 = 1]
4.2074653 0.6061565 0.1838461 1.2960437
[UVB_D3 = 1] amp UVB_[D3 = 1]:amp acr
NA 0.2201807 0.1630861 1.0948125
UVB_[D3 = 1]:acr
-0.945752
print(e)
+ })
Raw model coefficients:
estimate standard.error lower.CI upper.CI p.value
(Intercept) 4.2075 0.2090 3.7979 4.6170 0.0000
Control 0.6062 0.2946 0.0287 1.1836 0.0396
UVB 0.1838 0.2946 -0.3936 0.7613 0.5326
D3 1.2960 0.2946 0.7186 1.8735 0.0000
UVB_D3 NA NA NA NA NA
rrr -0.1009 0.1619 -0.4181 0.2163 0.5331
sss -0.1957 0.1789 -0.5464 0.1550 0.2741
UVB_D3:rrr 0.1963 0.3237 -0.4381 0.8308 0.5442
UVB_D3:sss 0.0635 0.3579 -0.6380 0.7649 0.8593
***********************
Transformed coefficients:
estimate standard.error lower.CI upper.CI p.value
(Intercept) 4.2075 0.2090 3.7979 4.6170 0.0000
[Control = 1] 0.6062 0.2946 0.0287 1.1836 0.0396
[UVB = 1] 0.1838 0.2946 -0.3936 0.7613 0.5326
[D3 = 1] 1.2960 0.2946 0.7186 1.8735 0.0000
[UVB_D3 = 1] NA NA NA NA NA
amp 0.2202 0.1755 -0.1238 0.5641 0.2096
UVB_[D3 = 1]:amp 0.1631 0.3001 -0.4252 0.7513 0.5869
acr 1.0948 0.7521 -0.3792 2.5688 0.1455
UVB_[D3 = 1]:acr -0.9458 1.7832 -4.4407 2.5492 0.5959
>
